# Supplementary material for: Fructose overconsumption impairs hepatic manganese homeostasis and ammonia disposal
Source: Nat Commun. 2023 Dec 1;14:7934. doi: 10.1038/s41467-023-43609-0 (PMC10692208; doi:10.1038/s41467-023-43609-0)
Supplement: Supplementary file 4 — Source data [file 41467_2023_43609_MOESM4_ESM.zip]

Archive with 3 entries (2 files):
- Source data/Source data.xlsx
- Source data/Uncrpped blots in Figures.xlsx
- Source data/
