# Supplementary material for: Fructose overconsumption impairs hepatic manganese homeostasis and ammonia disposal
Source: Nat Commun. 2023 Dec 1;14:7934. doi: 10.1038/s41467-023-43609-0 (PMC10692208; doi:10.1038/s41467-023-43609-0)
Supplement: Supplementary file 4 — Source data [file 41467_2023_43609_MOESM4_ESM.zip › Source data/Source data.xlsx]

## Sheet: Figure 1
1a	Plsam Mn levels
		NCD										HFR
	2W	4.65	2.764	5.414	4.562	4.338	4.16	4.8	4.3	6		4.09	4.252	3.49	4.064	4.062	4.086	4.2	5	4.7	4.5
	8W	3.2	4.4	4.3	4	4.5	5.2	5				3.6	5.2	4.4	3.6	4.2	5	3.6	4
1b	Liver Mn content
		NCD								HFR
	2W	1.722	2.203	1.305	1.518	1.674	1.797			1.02	1.077	1.091	1.514	1.116	1.096	0.835	1.209
	8W	1.30594	1.91714	1.89072	1.54284	1.75987	1.50358	1.86632		0.942534	0.8938	0.923438	0.841647	1.14051	0.770783	0.658319	1.04211
1c	Bile Mn levels
		NCD						HFR
		79.7651	89.9299	65.7206	90.7637	149.443	124.377	168.13	167.746	297.601	237.281	190.573	313.329
1d	Food Mn content
		Starch			Fructose
		26.4019	24.7028	28.4266	19.577	17.966	24.8433
1e	Food Mn consumption
		Starch					Fructose
		469.235	564.672	527.558	501.047	514.303	474.135	534.442	565.635	440.863	494.931
1f	Plsam Mn levels
		Starch					Fructose
		3.8	2.8	3.4	3.8	3.2	3	3.2	4.3	3.2	2.6
1g	Liver Mn content
		Starch					Fructose
		1.24442	1.33736	1.43503	1.49853	1.16364	1.24364	1.21641	1.07097	0.872025	0.984401
1h	Bile Mn levels
		Starch					Fructose
		114.769	126.688	82.6457	87.351	88.5469	109.346	128.165	214.291	160.792	185.39

## Sheet: Figure 2
2a	Liver arginase activity
	Starch					Fructose
	0.949083	0.933295	1.19334	1.05769	0.968777	0.944569	0.870648	0.816853	0.893894	0.644707
2a
	Liver Mn	Starch	Fructose
	1.24442	0.949083
	1.33736	0.933295
	1.43503	1.19334
	1.49853	1.05769
	1.16364	0.968777
	1.20858		0.944569
	1.17996		0.870648
	1.21642		0.816853
	1.30971		0.893894
	0.903741		0.644707
2b	Liver Mn-SOD activity
	Starch					Fructose
	19.4788	21.0045	20.1461	17.7462	18.1853	15.7957	15.511	16.5485	15.5737	16.1739
2c	Liver total SOD activity
	Starch					Fructose
	81.9147	79.2376	87.6745	77.0517	65.3	79.5242	76.5911	75.6279	65.4379	63.5996
2e	Liver arginase activity
		NCD								HFR
	2W	1.68052	1.82883	1.54159	1.50438	1.79689	1.54424			1.35386	1.29733	1.28898	1.56336	1.59471	1.39691	1.17955	1.34665
	8W	1.77889	1.87731	1.47495	1.5332	1.72339	1.6867	1.662		1.26495	1.2336	1.39246	1.42755	1.33671	1.27428	1.15395	1.04771
2e	Corelation between liver Mn content and liver ariginase activity
		Liver Mn	NCD	HFR
		1.722	1.68052
		2.203	1.82883
		1.305	1.54159
		1.518	1.50438
		1.674	1.79689
		1.797	1.54424
		1.02		1.35386
		1.077		1.29733
		1.091		1.28898
		1.514		1.56336
		1.116		1.59471
		1.096		1.39691
		0.835		1.17955
		1.209		1.34665
2f	Liver Mn-SOD activity
		NCD												HFR
	2W	19.2633	21.6516	22.6493	17.8371	23.0902	20.4298	18.374	24.3674	19.5983	20.3554	22.9659		23.1477	18.4044	20.8171	20.1864	14.8277	17.8571	14.5983	16.0246	13.2904	17.7203	13.2248	14.9107
	8W	22.3153	19.5095	21.5084	23.1022	18.7288	20.8986	23.3707						17.7191	18.8474	19.0538	19.7384	17.5591	16.0738	14.9444	15.6575
2g	Liver total SOD activity
		NCD												HFR
	2W	78.7945	74.9493	77.4142	76.0011	84.8263	79.8949	77.6396	87.8386	95.3279	80.6703	84.8964		73.2505	62.8991	68.7835	74.0721	60.0449	75.0539	63.4126	72.1506	67.5259	78.2881	81.6023	82.7259
	8W	84.8972	78.9746	72.2071	88.5005	85.9132	75.4474	79.3198						72.1253	66.4496	67.8917	70.536	62.0224	76.527	73.2063	78.5753
2j	Plasma ammonia
		NCD PBS						HFR PBS						NCD CCl4						HFR CCl4
	0	600.6	641.712	436.15	368.225	513.013		343.2	523.737	453.31	353.21	427.212		790.075	679.25	904.475	754.325	847.275	847.275	604.175	732.875	675.675	915.2	954.525	822.25
	10	1780.35	1701.7	1966.25	2187.9	2295.15		1980.55	2288	1750.75	2044.9	1780.35		3088.8	2516.8	3188.9	3346.2	3417.7	2659.8	3846.7	3961.1	4032.6	3374.8	3861	4461.6
	20	1043.9	1151.15	1222.65	1637.35	1208.35		1122.55	1637.35	593.45	1465.75	1337.05		1573	1737.45	2009.15	1522.95	1651.65	1551.55	2130.7	2209.35	2252.25	2044.9	1866.15	1844.7
	30	425.425	861.575	832.975	779.35	607.75		732.875	954.525	393.25	675.675	947.375		1458.6	1315.6	1351.35	908.05	1229.8	886.6	1615.9	1287	1194.05	1515.8	1229.8	1694.55
	60	238.81	237.38	143	337.28	253.11		420.42	324.61	187.33	283.14	341.77		504.075	450.45	500.5	629.2	507.65	682.825	622.05	582.725	536.25	429	589.875	772.2
2j	Plasma ammonia AUC
		NCD						HFR
	PBS	43336	52529	52874	60740	53552		53711	65832	36384	54633	57384
	CCl4	87302	79008	91037	80062	87141	74324	104444	99850	98152	95524	95488	112648

## Sheet: Figure 3
3a	Liver mRNA levels of ChREBPβ and its targets
		NCD						HFR
	Chrebpβ	0.57528	0.809355	1.24356	1.45332	0.91849		6.15746	6.17884	5.19576	5.25007	5.49202	3.53653
	Fgf21	1.02629	0.845665	0.842089	0.567403	1.11145	1.6071	2.6071	3.88191	1.98267	2.39072	1.68894	2.08847
	Khk	0.938882	1.04175	0.876008	1.38897	0.922753	0.831631	2.62809	3.49191	2.40163	2.64637	2.00557	2.48633
	Pklr	0.939737	1.09834	1.09834	1.0427	1.16097	0.659904	5.0118	7.544	4.22904	4.39337	6.23474	7.06323
	Acc1	0.894822	0.910463	0.760317	1.19721	1.84634	0.390846	2.73146	2.62019	2.49609	2.17298	3.6545	3.24827
	Acc2	0.740361	0.660349	0.990152	0.838743	1.88046	0.889934	2.76312	2.22114	1.51184	1.57604	1.1183	1.92692
	Fasn	0.715065	1.12986	1.18193	1.6258	1.0008	0.346553	5.88134	5.15562	4.23143	3.90723	2.97141	7.78889
3b	Plamsa FGF21 levels
		NCD						HFR
		0.406171	0.364461	0.766881	0.373326	0.403649	0.57389	1.87846	1.83288	1.89396	1.59793	1.84682	1.31238
3c	Liver Mn exporter
		NCD									HFR
	Slc30a10	1.06059	1.51558	0.99224	1.1569	0.814624	0.460054				2.08475	1.89852	1.43881	1.42887	2.14336	1.36119	1.1768	1.78989	0.95918
	Slc40a1	0.96825	0.988595	1.30446	0.808574	1.30446	0.625661				0.90341	1.02346	1.2171	1.11996	1.45746	1.1356
	Atp2c1	0.900961	0.932734	1.20542	0.590307	1.14833	1.22225				1.35617	1.3943	1.26535	1.30997	0.985916	0.635279
3d	Liver Mn importers
		NCD						HFR
	Slc11a2	0.972004	0.945424	1.31327	0.639253	0.794206	1.33585	0.701752	0.828764	0.701752	0.757351	0.863959	1.11654
	Slc13a5	0.884145	0.973186	1.09489	1.15732	1.02157	0.868889	0.677544	0.539909	0.57866	0.933542	0.781773	1.33002
	Slc39a8	1.31396	0.786717	1.29587	0.65244	0.955228	0.995792	1.1842	1.12812	1.41806	1.38888	0.803248	1.20909
	Slc39a14	0.886487	1.09556	1.29789	1.05422	0.905114	0.760727	1.1943	1.5542	1.20261	0.880364	1.28893	0.787948
	Trf	0.994595	1.02256	1.1665	0.743385	1.18278	0.890188	1.18278	1.30331	1.31238	0.934445	1.4663	0.915214
	Tfrc	1.3168	1.24577	1.22013	0.589284	0.57317	1.05485	0.868764	1.52313	1.54439	1.41131	0.893188	1.24577
3e	ChREBPβ and Slc30a10 mRNA levels in small intestine
		NCD						HFR
	Chrebpβ	1.3176	0.772665	1.09271	0.767328	0.74119	1.3085	5.60967	4.10652	6.01229	3.4293	7.30009	4.04998
	Slc30a10	1.29937	0.50621	1.29937	0.83382	0.857262	1.20398	0.736015	0.944621	0.857262	0.706033	1.51341	0.998482
3f	Liver mRNA levels of ChREBPβ and Slc30a10
		Water						10% Fruc
	Chrebpβ	0.586805	1.4916	0.625865	0.754673	1.54106		2.81654	2.6065	3.51597	3.43786	4.20074	2.53841
	Slc30a10	0.829834	1.34807	1.06503	0.966535	0.790531		2.10073	2.04329	1.68284	2.08623	1.51666	1.69454
3g	Liver mRNA levels of ChREBPβ and its targets
		Starch					Fructose									、
	Chrebpβ	0.932409	1.46819	0.825898	0.389322	1.38418	3.86116	4.57038	2.80424	3.82019	3.67829
	Fgf21	0.785996	0.804899	1.06368	1.15303	1.19239	1.59628	1.2389	1.39935	1.47331	2.15706
	Khk	0.725673	1.17886	1.10757	1.10373	0.884168	1.16263	1.71403	2.50949	2.19222	1.55013
	Pklr	0.801296	1.35699	0.917263	0.870796	1.05366	1.8537	4.19201	1.98674	2.30623	3.50741
	Acc1	0.734938	1.13736	0.838006	0.953097	1.33659	2.03594	0.983294	1.52397	1.45714	2.49787
	Acc2	1.04083	1.03364	0.531353	1.08128	1.31289	1.22922	1.75047	2.84364	2.06014	3.7134
	Fasn	0.838215	1.51814	0.687633	0.824757	1.13125	1.65962	1.34658	1.39451	1.53203	1.5487
3h	Liver Slc30a10 mRNA
	Starch					Fructose
	0.751015	1.25333	0.864995	0.946558	1.1841	1.40424	1.64124	1.31788	1.43969	1.23952
3i	ChREBPβ and Slc30a10 mRNA levels in small intestine
		Starch					Fructose
	Chrebpβ	1.13489	1.01224	0.693782	1.05523	1.10386	2.73692	2.00874	2.3909	1.80769	1.41672
	Slc30a10	1.19004	0.807523	0.660216	1.25789	1.08432	0.633322	0.727496	1.02883	1.34753	1.57027

## Sheet: Figure 4
4a	Slc30a10 mRNA levels in the liver
		AAV-Control						AAV-Slc30a10
	Low dose	0.756098	1.01485	0.964687	0.654198	1.36569	1.24448	5.24278	5.09047	12.3421	6.81068	9.94284	8.795
	High dose	0.592592	1.05344	1.56929	0.744896	1.20173	0.838052	265.851	314.466	330.868	218.291	278.752	339.619
4d	Liver Mn content
		AAV-Control						AAV-Slc30a10
	Low dose	99.1719	92.5473	93.2392	104.586	104.94	105.515	51.1351	60.5339	57.4844	70.2986	50.0524	49.6277
	High dose	112.295	95.9016	106.557	77.0492	108.197		18.0328	8.19672	7.37705	13.9344	16.3934
4e	Liver arginase activity
		AAV-Control						AAV-Slc30a10
	Low dose	97.3454	106.811	104.024	92.1868	90.5405	109.092	75.356	73.068	67.634	90.3825	88.1324	77.0843
	High dose	89.8155	92.3821	92.4626	116.144	106.33	102.866	59.5203	46.3445	48.1866	46.0234	50.7189	76.328
4f	Liver Mn-SOD activity
		AAV-Control							AAV-Slc30a10
	Low dose	109.591	87.0846	98.2789	96.3181	89.4404	119.287		96.3057	71.6836	64.7355	76.6403	78.9612	81.2342
	High dose	74.8527	100.607	123.714	92.1162	118.733	89.9769		78.9266	75.2365	70.1308	58.8831	91.0601	70.3937	52.0184
4g	Liver total SOD activity
		AAV-Control							AAV-Slc30a10
	Low dose	94.975	93.9331	101.921	92.6318	111.75	104.789		82.4348	86.0011	91.5515	84.8533	85.8448	100.031
	High dose	95.3046	100.2	106.618	91.2728	109.129	97.4757		87.5433	88.5062	91.2859	91.6367	90.3395	81.2786	72.9968
4i	Plasma ammonia
		AAV-Control PBS						AAV-Slc30a10 PBS						AAV-Control CCl4						AAV-Slc30a10 CCl4
	0	332.475	604.175	625.625	572	732.875	811.525	664.95	661.375	593.45	829.4	732.875	1029.6	981.337	836.55	1254.83	938.438	1308.45	643.5	1043.9	1151.15	1351.35	1201.2	1315.6	1144
	10	1916.2	1701.2	1958.1	2373.8	2145	2087.8	2116.4	1701.7	2202.2	2073.5	2416.7	2960.1	3605.6	3517.8	3260.4	3517.8	3175.8	3203.8	3231.8	4661.8	5491.2	4633.2	3803.8	5348.2
	20	900.9	493.35	800.8	2044.9	1301.5	1580.25	1386.7	1501.5	1222.25	958.1	1294.15	1272.7	1833.97	1619.47	2348.78	1962.67	761.475	1662.38	1915.8	2259.4	2701.7	2602.6	2645.5	2288
	30	529.1	328.9	850.85	822.65	722.45	973.1	858	980.05	479.05	514.8	622.05	858.5	1844.7	836.55	1941.22	1190.47	825.825	911.625	1235.52	1518.66	2123.55	1840.41	1737.45	1595.88
	60	321.75	546.975	675.675	614.9	450.45	686.4	432.575	654.225	353.925	382.525	264.55	589.875	654.225	595.237	745.388	777.562	482.625	750.75	726.44	732.16	829.4	755.04	755.04	617.76
4i	Plasma ammonia AUC
		AAV-Control						AAV-Slc30a10
	PBS	45242	39749	57869	72724	59335	70496	62004	64753	52102	50497	57182	73494
	CCl4	106010	81215	112371	94970	69671	81373	92303	116323	143598	126498	117146	123266

## Sheet: Figure 5
5a	Liver Slc30a10 mRNA
	Control					A10-LO
	1.35133	0.795193	0.668675	0.99611	1.18869	4.9727e-05	0.021335	0.026449	0.038724	0.016225
5b	Plasma Mn levels
		NCD							HFR
	Control	4.65	2.764	5.414	4.562	4.338	4.16		4.09	4.252	3.49	4.064	4.062	4.086
	A10-LO	10.754	7.612	6.576	6.932	7.254			7.22	7.736	7.032	7.4	10.726	8.418	9.842
5c	Liver Mn content
		NCD							HFR
	Control	2.20858	2.01342	2.04831	1.55979	1.83751	1.77174		1.21734	1.40448	1.32274	1.47214	1.36114	1.67418
	A10-LO	8.30521	7.93182	6.49554	8.32501	11.0977			9.95279	8.07968	6.64378	7.54064	10.4238	6.69916	7.97869
5d	Liver arginase activity
		NCD							HFR
	Control	1.5541	1.48724	1.30414	1.77137	1.25219	1.34635		1.04183	1.40121	1.28628	0.807074	1.11038	1.12549
	A10-LO	3.42576	3.59535	2.89471	3.46186	3.22736			3.50997	3.43684	3.34219	2.97085	2.97382	2.73352	3.24219
5e	Liver Mn-SOD activity
		NCD						HFR
	Control	17.6324	20.46	18.8529	19.5983	20.3554	22.9659	19.8648	17.7675	15.8731	17.7203	13.2248	14.9107
	A10-LO	22.8786	22.6429	19.4161	19.4208	17.6896		20.4435	21.1485	20.1226	19.8075	18.8239
5f	Liver total SOD activity
		NCD						HFR
	Control	86.2025	82.8928	88.5005	95.3279	80.6703	84.8964	72.2684	86.6617	74.6751	78.2881	81.6023	82.7259
	A10-LO	98.3513	85.9742	96.672	82.8744	90.2225		87.0884	92.3666	91.5515	84.2242	83.0204	88.7702
5h	Liver mRNA levels of ChREBPβ and its targets
		Control NCD							A10-LO NCD							Control HFR							A10-LO HFR
	Chrebpβ	0.804943	0.660275	0.787062	1.38603	1.24799	1.1137		1.04465	0.842234	1.06874	0.661562	1.19477			6.7685	7.98113	6.81309	6.57367	3.43558	5.79355		6.88506	7.92813	7.32579	3.53134	4.6014	7.19694	6.47314
	Fgf21	1.15546	0.772375	0.878727	0.57211	1.21714	1.40419		1.12862	0.502119	1.14732	0.703406	1.79507			2.90888	4.54247	2.35997	2.41709	2.50036	1.78716		3.08864	1.94777	3.45256	3.0664	2.17065	2.34418	1.98352
	Pklr	1.03848	0.996834	0.686949	1.32432	1.17759	0.775836		0.876464	0.83692	1.35238	1.20491	1.52621			7.98545	7.25644	5.201	6.06941	4.68853	5.99184		6.54007	7.65376	4.94512	6.82395	5.16715	6.55048	3.71005

## Sheet: Figure 6
6a	Plasma Mn levels
		NCD								HFR
	Control	4	3.9	4.4	4.2	4.8	4.3	6		3.6	3.2	4.4	3.6	4.2	5	4.7	4.5
	ChLO	3.2	4.4	4.3	4	4.5	5.2	5		3.6	4	4.6	5	4.7	3.9
6b	Liver Mn content
		NCD									HFR
	Control	1.69225	1.78783	1.67099	1.32629	1.41614	1.52504	1.43125			1.12101	0.993632	1.44617	1.29893	1.2594	1.40474	1.1984	1.12827	1.05629
	ChLO	2.42645	2.51624	2.39167	2.14129	2.29907	1.96463	2.71144			2.44554	1.8411	2.03798	2.24884	2.67053	2.50456
6c	Liver Zn content
		NCD									HFR
	Control	31.432	30.388	38.77	34.431	34.419	34.299	33.426			31.447	27.278	33.623	32.994	30.689	38.3	34.235	36.336	33.029
	ChLO	38.845	37.476	30.958	31.22	34.573	29.195	35.171			29.779	31.889	32.602	29.28	30.398	35.868
6d
	Liver arginase activity
		NCD									HFR
	Control	1.691	1.852	1.603	1.447	1.305	1.552				1.079	1.254	1.289	1.347	1.097	1.495	1.397	1.263	1.18
	ChLO	2.54	2.463	1.997	2.035	2.778	2.448	2.198			2.041	2.406	2.569	2.221	2.606	2.421
6e	Liver Mn-SOD activity
		NCD									HFR
	Control	19.2633	21.6516	22.6493	17.8371	23.0902	20.4298	18.374	24.3674		23.1477	18.4044	20.8171	20.1864	14.8277	17.8571	14.5983	16.0246	13.2904
	ChLO	27.5253	23.5234	23.4808	21.9864	24.7184	27.8675	23.5654	28.7595	27.5327	22.3506	37.4355	20.4256	24.9408	30.4354	27.9408
6f	Liver total SOD activity
		NCD									HFR
	Control	78.7945	74.9493	77.4142	76.0011	84.8263	79.8949	77.6396	87.8386		73.2505	62.8991	68.7835	74.0721	60.0449	75.0539	63.4126	72.1506	67.5259
	ChLO	85.0179	82.5109	87.4711	89.2057	90.2506	95.2052	83.2098	84.3471	96.5117	87.7223	81.6963	94.8126	81.2029	83.6963	90.2029
6h	Slc30a10 mRNA levels in the liver
		NCD									HFR
	Control	1.28712	0.60902	0.527588	0.614225	1.12862	1.06389	0.965644	1.43352	1.37037	1.13777	1.47789	1.81946	1.25505	1.75668	1.22922	1.90297	1.69388	1.71834
	ChLO	0.288084	0.21591	0.11045	0.26361	0.42088	0.401804	0.35714	0.328636	0.600636	0.225742	0.405576	0.239442	0.661292	0.568141	0.213565	0.342161	0.223407	0.322584
6i	Slc30a10 promoter recruitment
		Control IgG			anti-ChREBP
	-1521/-1237	1.1933	0.88701	0.919686	1.25397	2.18101	1.60825
	-511/-347	0.901406	1.11396	0.984634	1.90528	3.35195	2.71376
	NTC	1.03347	1.20456	0.761971	0.626332	1.07923	1.30586
6j	Double luciferase Reporter gene system
		Control					ChREBPβ/MLX
	pGL4.1	1.16344	1.11876	0.531225	1.14805	1.03852	1.18638	1.62609	1.05305	1.49567	0.865492
	Fasn-luc	1.35128	1.3195	1.24007	1.03793	1.23345	2.61593	2.99004	1.53018	1.71524	2.75491
	ChREBPβ-luc	1.34098	1.25966	0.61603	1.32882	2.33894	10.1764	9.67065	7.62378	5.12895	12.6791
	Slc30a10-luc	2.20322	1.54592	2.20907	2.30056	1.67137	3.81135	2.77059	5.68318	8.32951	6.12503

## Sheet: Figure S1
S1a	Plasma metallic element (fold change)
		NCD						HFR 2W
		1	2	3	4	5	6	7	8	9	10	11	12
	Ca	0.966746	1.12843	0.972995	1.03674	0.950188	0.944907	0.947651	0.986463	0.948458	0.990776	0.91615	1.0027
	Fe	1.42583	0.892913	0.872126	1.06299	0.685984	1.06016	1.04315	0.977953	1.26236	0.955276	1.24252	0.914646
	Mn	1.07772	0.640606	1.25479	1.05732	1.00541	0.964153	0.94793	0.985476	0.808869	0.941904	0.94144	0.947002
	Cu	1.81609	0.48659	1.39081	1.49425	0.16092	0.651341	0.402299	0.363985	0.898467	0.229885	0.921456	0.605364
	Zn	1.04497	1.02935	0.95199	1.1047	0.933522	0.935476	0.992901	1.34254	0.94114	1.10889	0.935709	0.86207
	Ni	1.18485	0.930782	1.03827	0.984528	0.955212	0.906352	1.02606	0.925896	0.881922	1.00407	0.972313	1.10912
S1b	Liver metallic element (fold change)
		NCD						HFR 2W
		1	2	3	4	5	6	7	8	9	10	11	12
	Ca	0.656706	1.0661	1.09468	1.31307	0.736013	1.13343	0.814611	0.904431	0.924649	0.943938	1.09466	1.00525
	Fe	0.991443	0.756248	1.2262	1.07559	0.916947	1.03358	1.1019	1.22649	0.934246	0.998571	0.788076	1.38611
	Mn	1.17106	0.734853	1.11256	0.934266	1.03563	1.01163	0.626791	0.695095	0.66526	0.719788	0.679276	0.793527
	Cu	0.860686	1.09285	1.02626	0.957985	0.956858	1.10536	0.952306	0.896607	0.772397	0.767543	1.21232	0.942009
	Zn	1.09138	0.816367	1.08386	1.09154	0.92265	0.994197	0.961357	0.944817	0.773351	1.02804	1.07105	0.890428
	Ni	1.22855	0.727517	1.0078	1.00615	0.919239	1.11075	1.02473	1.24737	0.678495	0.995434	1.22213	0.832469
1c	Plasma Zn levels
	NCD						HFR 8W
	0.873	0.9144	0.935	0.7254	0.8602	0.8162	0.9072	0.8338	0.7942	0.7398	0.8756	0.8172
1d	Liver Zn content
	NCD								HFR 8W
	31.9184	24.9402	28.0419	27.2115	28.3702	26.0699	29.6865		30.4077	26.0202	27.9992	29.7908	24.5976	31.6201	27.3608	25.8308

## Sheet: Figure S2
S2a	Plasma Mn levels
	Water						10% Fruc
	5.2	4.1	6.1	4.1	7.4		6.4	4.4	5.3	6.5	4.8	5
S2b	Liver Mn content
	Water						10% Fruc
	1.3136	1.30045	1.4644	1.42451	1.64616	1.40169	0.934171	1.06123	0.871051	1.13617	0.891522	1.10579
S2c	Plasma Zn levels
	Water						10% Fruc
	1.11	1.47	1.32	1.37	1.51		1.3	1.4	1.6	1.24	1.3	1.42
S2d	Liver Zn content
	Water						10% Fruc
	32.391	30.394	31.613	31.924	35.208	30.968	29.799	36.065	27.14	29.563	29.121	33.7

## Sheet: Figure S3
S3a	Body weight
		Starch					Fructose
	0	16.8	20.6	20.3	19.3	19	20	19.1	20.4	18.6	18.8
	1	16.9	21	20.5	19	16.5	19.8	19.4	20.6	18.8	18.9
	2	17.3	21.4	21.2	19.6	19.1	19.7	19.6	20.6	19	19.5
	3	16.1	21.3	21.1	19	19.8	19.3	19.4	20.7	18.4	19.4
	4	17.4	21.5	21.1	19.2	19.8	19.7	20	21	18.8	19.5
	5	17.2	22.2	20.9	19.4	19.8	20	19.8	20.8	19.5	19.9
	6	17.7	22	21.4	19.8	20.3	19.5	19.7	20.8	19.4	20.5
	7	17.6	22	21.5	19.8	20.6	19.8	19.7	21.5	19.5	20.3
S3b	Food intake
	Starch					Fructose
	17.7	21.3	19.9	18.9	19.4	22.8	25.7	27.2	21.2	23.8
S3c	Plasma Zn levels
	Starch					Fructose
	1.27	1.162	1.05	1.106	1.282	1.142	1.24	1.158	1.022	1.322
S3d	Blood Mn levels
	Starch						Fructose
	42.8438	39.6807	33.4644	29.2624	37.422	37.7716	34.6598	34.4447	29.8051	29.8956	48.5882	30.3258
S3d	Blood Zn levels
	Starch						Fructose
	4.49533	4.44889	3.94289	3.96	4.136	4.06511	4.28022	3.99422	4.42933	4.05044	4.19711	4.26311
S3e	Kidney Mn content
	Starch						Fructose
	1.62176	2.25262	2.21698	2.14475	2.28869	1.98279	2.14756	2.30849	2.22746	2.34517	1.95314	2.21224
S3e	Kidney Zn content
	Starch						Fructose
	19.377	21.626	22.53	22.197	22.868	19.706	22.189	21.969	20.466	22.264	20.281	19.139
S3f	Intestine Mn content
	Starch						Fructose
	1.50794	1.1325	1.3197	1.57827	1.08673	1.1325	1.28259	0.970228	1.09227	1.14254	1.48737	1.29979
S3f	Intestine Zn content
	Starch						Fructose
	20.474	27.058	25.255	34.898	27.169	21.354	28.817	19.239	19.142	25.254	22.97	27.54
S3g	Liver Zn content
	Starch					Fructose
	20.144	18.9563	22.5808	20.7334	20.3254	21.3532	20.267	18.9107	18.6765	19.4245

## Sheet: Figure S4
S4a	Portal vein plasma Mn levels
		Starch						Fructose
	Saline	4.632	6.54	3.213	7.842	7.334	6.723	4.516	6.687	6.117	5.802	9.78	5.904
	MnCl2	419.703	389.331	636.081	616.647	804.957	535.938	393.492	341.175	679.608	837.99	298.839	700.298

[truncated: 5 more sheets: Figure S5, Figure S6, Figure S7, Figure S8, Figure S9]
