# Supplementary material for: Fructose overconsumption impairs hepatic manganese homeostasis and ammonia disposal
Source: Nat Commun. 2023 Dec 1;14:7934. doi: 10.1038/s41467-023-43609-0 (PMC10692208; doi:10.1038/s41467-023-43609-0)
Supplement: Supplementary file 4 — Source data [file 41467_2023_43609_MOESM4_ESM.zip › Source data/Uncrpped blots in Figures.xlsx]

## Sheet: Figure 2d
Uncropped blots in Figure 2d
	ARG1
	Cu/Zn-SOD
	Mn-SOD
	β-actin

## Sheet: Figure 2h
Uncropped blots in Figure 2h
	ARG1
	Cu/Zn-SOD
	Mn-SOD
	β-actin

## Sheet: Figure 4a
Uncropped blots in Figure 4a
	Flag-SLc30a10
	ARG1
	Cu/Zn-SOD
	Mn-SOD
	β-actin

## Sheet: Figure 5f
Uncropped blots in Figure 5f
	ARG1
			Long-time exposure											Short-time exposure
	Cu/Zn-SOD
			Short-time exposure											Long-time exposure
	Mn-SOD
	β-actin
				Short-time exposure											Long-time exposure

## Sheet: Figure 6f
Uncropped blots in Figure 6f
	ChREBPα
	ARG1
				Long-time exposure											Short-time exposure
	Cu/Zn-SOD
	Mn-SOD
	β-actin
